# Supplementary material for: Marine Oligo-Fucoidan as a Safe Functional Food for Managing Uterine Fibroids: Results from a Pilot Randomized Controlled Trial
Source: Biomedicines. 2025 Aug 13;13(8):1970. doi: 10.3390/biomedicines13081970 (PMC12383344; doi:10.3390/biomedicines13081970)
Supplement: Supplementary file 1 [file biomedicines-13-01970-s001.zip]

Archive with 1 entries (1 files):
- biomedicines-3778718-supplementary.pdf
